# Supplementary material for: No Change of Pneumocystis jirovecii Pneumonia after the COVID-19 Pandemic: Multicenter Time-Series Analyses
Source: J Fungi (Basel). 2021 Nov 19;7(11):990. doi: 10.3390/jof7110990 (PMC8624436; doi:10.3390/jof7110990)
Supplement: Supplementary file 1 [file jof-07-00990-s001.zip]

Archive with 1 entries (1 files):
- jof-1425950-supplementary.pdf
